# Supplementary material for: Cancer mortality in IBM Endicott plant workers, 1969–2001: an update on a NY production plant
Source: Environ Health. 2008 Apr 28;7:13. doi: 10.1186/1476-069X-7-13 (PMC2383884; doi:10.1186/1476-069X-7-13)
Supplement: Additional file 1 — Observed and expected cancer deaths, by age group, sex and cause of death, Endicott workers, 1969–2001. The data provided are the numbers of deaths and calculated PCMRs and confidence intervals for all cancers observed in the Endicott workers. [file 1476-069X-7-13-S1.xls]

## Sheet: Sheet1
			All Cancers		Esophagus								Stomach				Colon				Rectum								Liver				Pancreas								Larynx				Lung
Age Group			Males	Females	Males				Females				Males				Males				Males				Females				Males				Males				Females				Females				Males				Females
	Endicott Cancer Deaths in Group Male	Endicott Cancer Deaths in Group Female	New York State Deaths 1978-1998	New York State Deaths 1978-1998	New York State Deaths	Proportion of All Cases	Expected Cases	Observed Cases	New York State Deaths	Proportion of All Cases	Expected Cases	Observed Cases	New York State Deaths	Proportion of All Cases	Expected Cases	Observed Cases	New York State Deaths	Proportion of All Cases	Expected Cases	Observed Cases	New York State Deaths	Proportion of All Cases	Expected Cases	Observed Cases	New York State Deaths	Proportion of All Cases	Expected Cases	Observed Cases	New York State Deaths	Proportion of All Cases	Expected Cases	Observed Cases	New York State Deaths	Proportion of All Cases	Expected Cases	Observed Cases	New York State Deaths	Proportion of All Cases	Expected Cases	Observed Cases	New York State Deaths	Proportion of All Cases	Expected Cases	Observed Cases	New York State Deaths	Proportion of All Cases	Expected Cases	Observed Cases	New York State Deaths
35-44 years	1	1	11098	13713	292	0.026311	0.026311	0	67	0.00488587	0.00488587	0	433	0.039016	0.039016	0	654	0.0589295	0.0589295	0	184	0.0165796	0.0165796	0	154	0.0112302	0.0112302	0	339	0.030546	0.030546	0	412	0.0371238	0.0371238	0	247	0.0180121	0.0180121	0	45	0.00328156	0.00328156	0	2449	0.22067	0.22067	0	1675
45-54 years	15	1	31880	34240	1442	0.0452321	0.678482	1	398	0.0116238	0.0116238	0	1270	0.0398369	0.597553	0	2302	0.0722083	1.08312	1	593	0.018601	0.279015	1	377	0.0110105	0.0110105	0	913	0.0286386	0.42958	0	1660	0.0520703	0.781054	0	1094	0.0319509	0.0319509	0	179	0.0052278	0.0052278	0	10743	0.336982	5.05474	7	6712
55-64 years	28	6	77882	69883	3213	0.0412547	1.15513	0	983	0.0140664	0.0843982	1	3081	0.0395598	1.10768	1	7180	0.0921908	2.58134	3	1580	0.0202871	0.568039	1	1042	0.0149106	0.0894638	1	1759	0.0225854	0.632393	0	4241	0.0544542	1.52472	1	3231	0.0462344	0.277407	0	425	0.00608159	0.0364896	0	28152	0.36147	10.1212	11	15656
65-74 years	55	6	122134	105896	3784	0.0309824	1.70403	3	1378	0.0130128	0.0780766	0	4674	0.0382694	2.10482	3	12870	0.105376	5.79568	3	2564	0.0209933	1.15463	1	1919	0.0181216	0.108729	0	2533	0.0207395	1.14067	1	6374	0.0521886	2.87037	3	6296	0.0594546	0.356727	1	503	0.00474994	0.0284997	1	41070	0.33627	18.4948	16	23585
75-84 years	1	1	101803	101436	2204	0.0216497	0.0216497	0	1204	0.0118696	0.0118696	0	4241	0.0416589	0.0416589	0	12220	0.120036	0.120036	0	2183	0.0214434	0.0214434	0	2293	0.0226054	0.0226054	0	1834	0.0180152	0.0180152	0	5025	0.04936	0.04936	0	7052	0.0695217	0.0695217	0	300	0.00295753	0.00295753	0	27626	0.271367	0.271367	1	17127
85+ years	0	0	35565	49736	594	0.0167018	0	0	617	0.0124055	0	0	1583	0.0445101	0	0	4684	0.131703	0	0	827	0.0232532	0	0	1473	0.0296164	0	0	514	0.0144524	0	0	1540	0.043301	0	0	3282	0.0659884	0	0	72	0.00144764	0	0	6179	0.173738	0	0	5130
Total	100	15				Total Cases	3.5856	4		Total Cases	0.190854	1		Total Cases	3.89072	4		Total Cases	9.63911	7		Total Cases	2.03971	3		Total Cases	0.243039	1		Total Cases	2.25121	1		Total Cases	5.26263	4		Total Cases	0.753619	1	Total Cases	0.0764561	1			Total Cases	34.1628	35
						PCMR	111.557			PCMR	523.961			PCMR	102.809			PCMR	72.6208			PCMR	147.08			PCMR	411.456			PCMR	44.4206			PCMR	76.0077			PCMR	132.693		PCMR	1307.94				PCMR	102.451
						Lower 95% CI PCMR	30.3436			Lower 95% CI PCMR	13.2562			Lower 95% CI PCMR	33.31			Lower 95% CI PCMR	29.1209			Lower 95% CI PCMR	30.2984			Lower 95% CI PCMR	10.4098			Lower 95% CI PCMR	1.12384			Lower 95% CI PCMR	20.6741			Lower 95% CI PCMR	3.35714		Lower 95% CI PCMR	33.0909				Lower 95% CI PCMR	71.4081
						Upper 95% CI PCMR	285.586			Upper 95% CI PCMR	2918.46			Upper 95% CI PCMR	239.544			Upper 95% CI PCMR	149.599			Upper 95% CI PCMR	429.473			Upper 95% CI PCMR	2291.81			Upper 95% CI PCMR	247.423			Upper 95% CI PCMR	194.58			Upper 95% CI PCMR	739.101		Upper 95% CI PCMR	7285.23				Upper 95% CI PCMR	142.406
Cancer Death Data For New York State 1979-1998:
Centers for Disease Control and Prevention, National Center for Health Statistics. Compressed Mortality File 1979-1998. CDC WONDER On-line Database, compiled from Compressed Mortality File CMF 1968-1988, Series 20, No. 2A, 2000 and CMF 1989-1998, Series 20, No. 2E, 2003. Accessed at http://wonder.cdc.gov/cmf-icd9.html
95% Confidence Intervals Calculated as:
Breslow NE, Day NE Statistical methods in cancer research. IARC Scientific Publications No. 82 1987: pp70
[truncated: 71 more columns]
